# Supplementary material for: Cell type phylogenetics informs the evolutionary origin of echinoderm larval skeletogenic cell identity
Source: Commun Biol. 2019 May 3;2:160. doi: 10.1038/s42003-019-0417-3 (PMC6499829; doi:10.1038/s42003-019-0417-3)
Supplement: Supplementary file 2 — Supplementary Data 1 [file 42003_2019_417_MOESM2_ESM.xlsx]

## Sheet: alx1
	Territory*
Taxon	Endoderm**	SM	NSM	Reference	State	Indicates
Lytechinus	0	1	0	e	0	RNA absent	Reference #	Comments	Reference
Paracentrotus	0	1	0	b	1	RNA present	a	Ectodermal tbrain not scored	Hinman, V. F., Nguyen, A., & Davidson, E. H. (2007). Caught in the evolutionary act: precise cis-regulatory basis of difference in the organization of gene networks of sea stars and sea urchins. Developmental biology, 312(2), 584-595.
Strongylogentrotus	0	1	0	e	2	No larval SM	b		Röttinger, E., Besnardeau, L., & Lepage, T. (2004). A Raf/MEK/ERK signaling pathway is required for development of the sea urchin embryo micromere lineage through phosphorylation of the transcription factor Ets. Development, 131(5), 1075-1087.
Echinocardium	0	1	0	f	3	No larval SM, not expressed	c		Erkenbrack, E. M., & Davidson, E. H. (2015). Evolutionary rewiring of gene regulatory network linkages at divergence of the echinoid subclasses. Proceedings of the National Academy of Sciences, 112(30), E4075-E4084.
Prionocidaris	0	1	0	j			d		Dylus, D. V., Czarkwiani, A., Stångberg, J., Ortega-Martinez, O., Dupont, S., & Oliveri, P. (2016). Large-scale gene expression study in the ophiuroid Amphiura filiformis provides insights into evolution of gene regulatory networks. EvoDevo, 7(1), 2.
Eucidaris	0	1	0	c			e		Ettensohn, C. A., Illies, M. R., Oliveri, P., & De Jong, D. L. (2003). Alx1, a member of the Cart1/Alx3/Alx4 subfamily of Paired-class homeodomain proteins, is an essential component of the gene network controlling skeletogenic fate specification in the sea urchin embryo. Development, 130(13), 2917-2928.
Amphiura	0	1	0	d			f		Yamazaki, A., & Minokawa, T. (2015). Expession patterns of mesenchyme specification genes in two distantly related echinoids, Glyptocidaris crenularis and Echinocardium cordatum. Gene Expression Patterns, 17(2), 87-97.
Patiria miniata	0	2	1	a			g		Yamazaki, A., Furuzawa, Y., & Yamaguchi, M. (2010). Conserved early expression patterns of micromere specification genes in two echinoid species belonging to the orders clypeasteroida and echinoida. Developmental Dynamics, 239(12), 3391-3403.
Holothuria	0	1	0	h			h		Koga, H., Fujitani, H., Morino, Y., Miyamoto, N., Tsuchimoto, J., Shibata, T. F., ... & Kiyomoto, M. (2016). Experimental Approach Reveals the Role of alx1 in the Evolution of the Echinoderm Larval Skeleton. PloS one, 11(2), e0149067.
Apostichopus	0	1	0	i			i		McCauley, B. S., Wright, E. P., Exner, C., Kitazawa, C., & Hinman, V. F. (2012). Development of an embryonic skeletogenic mesenchyme lineage in a sea cucumber reveals the trajectory of change for the evolution of novel structures in echinoderms. EvoDevo, 3(1), 17.
Scaphechinus	0	1	0	g			j		Yamazaki, A., Kidachi, Y., Yamaguchi, M., & Minokawa, T. (2014). Larval mesenchyme cell specification in the primitive echinoid occurs independently of the double-negative gate. Development, 141(13), 2669-2679.
Amphipholis	0	1	0	h
*All these assessments were made at mesenchyme blastula or mid-late blastula stage
**Defined as co-expression with foxa

## Sheet: erg
	Territory*
Taxon	Endoderm**	SM	NSM	Reference	State	Indicates
Lytechinus	0	1	1	a	0	RNA absent	Reference #	Comments	Reference
Paracentrotus	nd	nd	nd	nd	1	RNA present	a		Saunders LR, Duke Dissertation, A Systems-Level Analysis of an Epithelial to Mesenchymal Transition
Strongylogentrotus	0	1	1	b	2	No larval SM	b		Materna, Ransick, Davidson, (2013) Diversification of oral and aboral mesodermal regulatory states in pregastrular sea urchin embryos. Dev. Biol.
Hemicentrotus	nd	nd	nd	nd	3	No larval SM, not expressed	c		Erkenbrack and Petsios (2017). A conserved role for VEGF signaling in specification of homologous mesenchymal cell types positioned at spatially distinct developmental addresses in early development of sea urchins. J Exp Zool Part B: Molecular and Developmental Evolution.
Echinocardium	nd	nd	nd	nd			d		Dylus D. V. (2015) Experimental and computational approaches reveal mechanisms of evolution of gene regulatory networks underling echinoderm skeletogenesis. UCL Thesis.
Prionocidaris	nd	nd	nd	nd			e		McCauley, B. S., Wright, E. P., Exner, C., Kitazawa, C., & Hinman, V. F. (2012). Development of an embryonic skeletogenic mesenchyme lineage in a sea cucumber reveals the trajectory of change for the evolution of novel structures in echinoderms. EvoDevo, 3(1), 17.
Eucidaris	0	1	1	c			f		McCauley, B. S., Weideman, E. P., & Hinman, V. F. (2010). A conserved gene regulatory network subcircuit drives different developmental fates in the vegetal pole of highly divergent echinoderm embryos. Developmental biology, 340(2), 200-208.
Amphiura	0	1	1	d
Patiria miniata	0	2	1	f
Holothuria	0	1	1	e
Apostichopus	nd	nd	nd	nd
Glyptocidaris	nd	nd	nd	nd
Patiria pectinifera	nd	nd	nd	nd
Scaphechinus	nd	nd	nd	nd
Amphipholis	nd	nd	nd	nd
*All these assessments were made at mesenchyme blastula or mid-late blastula stage
**Defined as co-expression with foxa

## Sheet: ets1
	Territory*
Taxon	Endoderm**	SM	NSM	Reference	State	Indicates
Lytechinus	0	1	1	f	0	RNA absent	Reference #	Comments	Reference
Paracentrotus	0	1	1	b	1	RNA present	a		McCauley, B. S., Weideman, E. P., & Hinman, V. F. (2010). A conserved gene regulatory network subcircuit drives different developmental fates in the vegetal pole of highly divergent echinoderm embryos. Developmental biology, 340(2), 200-208.
Strongylogentrotus	0	1	1	c	2	No larval SM	b		Röttinger, E., Besnardeau, L., & Lepage, T. (2004). A Raf/MEK/ERK signaling pathway is required for development of the sea urchin embryo micromere lineage through phosphorylation of the transcription factor Ets. Development, 131(5), 1075-1087.
Echinocardium	0	1	1	g	3	No larval SM, not expressed	c		Rizzo, F., Fernandez-Serra, M., Squarzoni, P., Archimandritis, A., & Arnone, M. I. (2006). Identification and developmental expression of the ets gene family in the sea urchin (Strongylocentrotus purpuratus). Developmental biology, 300(1), 35-48.
Prionocidaris	0	1	1	l			d		Erkenbrack, E. M., & Davidson, E. H. (2015). Evolutionary rewiring of gene regulatory network linkages at divergence of the echinoid subclasses. Proceedings of the National Academy of Sciences, 112(30), E4075-E4084.
Eucidaris	0	1	1	d			e		Dylus, D. V., Czarkwiani, A., Stångberg, J., Ortega-Martinez, O., Dupont, S., & Oliveri, P. (2016). Large-scale gene expression study in the ophiuroid Amphiura filiformis provides insights into evolution of gene regulatory networks. EvoDevo, 7(1), 2.
Amphiura	0	1	1	e			f		Sharma, T., & Ettensohn, C. A. (2011). Regulative deployment of the skeletogenic gene regulatory network during sea urchin development. Development, 138(12), 2581-2590.
Patiria miniata	0	2	1	a			g		Yamazaki, A., & Minokawa, T. (2015). Expession patterns of mesenchyme specification genes in two distantly related echinoids, Glyptocidaris crenularis and Echinocardium cordatum. Gene Expression Patterns, 17(2), 87-97.
Holothuria	0	1	1	k			h		McCauley, B. S., Wright, E. P., Exner, C., Kitazawa, C., & Hinman, V. F. (2012). Development of an embryonic skeletogenic mesenchyme lineage in a sea cucumber reveals the trajectory of change for the evolution of novel structures in echinoderms. EvoDevo, 3(1), 17.
Apostichopus	0	1	1	h			i		Yamazaki, A., Furuzawa, Y., & Yamaguchi, M. (2010). Conserved early expression patterns of micromere specification genes in two echinoid species belonging to the orders clypeasteroida and echinoida. Developmental Dynamics, 239(12), 3391-3403.
Scaphechinus	0	1	1	i			k		Koga, H., Matsubara, M., Fujitani, H., Miyamoto, N., Komatsu, M., Kiyomoto, M., ... & Wada, H. (2010). Functional evolution of Ets in echinoderms with focus on the evolution of echinoderm larval skeletons. Development genes and evolution, 220(3-4), 107-115.
Amphipholis	0	1	1	k			l		Yamazaki, A., Kidachi, Y., Yamaguchi, M., & Minokawa, T. (2014). Larval mesenchyme cell specification in the primitive echinoid occurs independently of the double-negative gate. Development, 141(13), 2669-2679.
*All these assessments were made at mesenchyme blastula or mid-late blastula stage
**Defined as co-expression with foxa, when available, or

## Sheet: tbrain
	Territory*
Taxon	Endoderm**	SM	NSM	Reference	State	Indicates
Lytechinus	0	1	0	f	0	RNA absent	Reference #	Comments	Reference
Paracentrotus	0	1	0	b	1	RNA present	a	Ectodermal tbrain not scored	Hinman, V. F., Nguyen, A., & Davidson, E. H. (2007). Caught in the evolutionary act: precise cis-regulatory basis of difference in the organization of gene networks of sea stars and sea urchins. Developmental biology, 312(2), 584-595.
Strongylogentrotus	0	1	0	c	2	No larval SM	b		Croce, J., Lhomond, G., Lozano, J. C., & Gache, C. (2001). ske-T, a T-box gene expressed in the skeletogenic mesenchyme lineage of the sea urchin embryo. Mechanisms of development, 107(1), 159-162.
Echinocardium	0	1	1	g	3	No larval SM, not expressed	c		Oliveri, P., Carrick, D. M., & Davidson, E. H. (2002). A regulatory gene network that directs micromere specification in the sea urchin embryo. Developmental biology, 246(1), 209-228.
Prionocidaris	0	1	1	j			d		Erkenbrack, E. M., & Davidson, E. H. (2015). Evolutionary rewiring of gene regulatory network linkages at divergence of the echinoid subclasses. Proceedings of the National Academy of Sciences, 112(30), E4075-E4084.
Eucidaris	0	1	1	d			e		Dylus, D. V., Czarkwiani, A., Stångberg, J., Ortega-Martinez, O., Dupont, S., & Oliveri, P. (2016). Large-scale gene expression study in the ophiuroid Amphiura filiformis provides insights into evolution of gene regulatory networks. EvoDevo, 7(1), 2.
Amphiura	1	1	1	e			f		Sharma, T., & Ettensohn, C. A. (2011). Regulative deployment of the skeletogenic gene regulatory network during sea urchin development. Development, 138(12), 2581-2590.
Patiria miniata	1	2	1	a			g		Yamazaki, A., & Minokawa, T. (2015). Expession patterns of mesenchyme specification genes in two distantly related echinoids, Glyptocidaris crenularis and Echinocardium cordatum. Gene Expression Patterns, 17(2), 87-97.
Holothuria	1	1	1	j			h		Minemura, K., Yamaguchi, M., & Minokawa, T. (2009). Evolutionary modification of T-brain (tbr) expression patterns in sand dollar. Gene Expression Patterns, 9(7), 468-474.
Apostichopus	0	1	1	i			j		Maruyama, Y. K. (2000). A sea cucumber homolog of the mouse T-Brain-1 is expressed in the invaginated cells of the early gastrula in Holothuria leucospilota. Zoological science, 17(3), 383-387.
Scaphechinus	0	1	1	h			i		McCauley, B. S., Wright, E. P., Exner, C., Kitazawa, C., & Hinman, V. F. (2012). Development of an embryonic skeletogenic mesenchyme lineage in a sea cucumber reveals the trajectory of change for the evolution of novel structures in echinoderms. EvoDevo, 3(1), 17.
Amphipholis	nd	nd	nd	nd			j		Yamazaki, A., Kidachi, Y., Yamaguchi, M., & Minokawa, T. (2014). Larval mesenchyme cell specification in the primitive echinoid occurs independently of the double-negative gate. Development, 141(13), 2669-2679.
*All these assessments were made at mesenchyme blastula or mid-late blastula stage
**Defined as co-expression with foxa

## Sheet: vegfr
	Territory*
Taxon	Endoderm**	SM	NSM	Reference	State	Indicates
Lytechinus	0	1	0	a	0	RNA absent	Reference #	Comments	Reference
Paracentrotus	0	1	0	b	1	RNA present	a		Adomako-Ankomah and Ettensohn. (2014) Growth factors and early mesoderm… Genesis 52(3) 158-172
Strongylogentrotus	0	1	0	a	2	No larval SM	b		Doluquin V, Lhomond G, Gache C. (2007) Localized VEGF signaling from ectoderm to mesenchyme cells controls… Development 134(12)-2293-2302
Hemicentrotus	nd	nd	nd	nd	3	No larval SM, not expressed	c		Erkenbrack and Petsios (2017). A conserved role for VEGF signaling in specification of homologous mesenchymal cell types positioned at spatially distinct developmental addresses in early development of sea urchins. J Exp Zool Part B: Molecular and Developmental Evolution.
Echinocardium	nd	nd	nd	nd			d		Dylus D. V. (2015) Experimental and computational approaches reveal mechanisms of evolution of gene regulatory networks underling echinoderm skeletogenesis. UCL Thesis.
Prionocidaris	nd	nd	nd	nd			e		Morino Y, Koga H, Tachibana K, Shoguchi E, Kiyomoto M, Wada H. (2012) Heterochronic activation of VEGF signaling and the evolution of the skeleton in echinoderm pluteus larvae. Evolution & Development 14(5) 428-436
Eucidaris	0	1	0	c
Amphiura	0	1	0	d
Patiria miniata	nd	nd	nd	nd
Holothuria	nd	nd	nd	nd
Apostichopus	nd	nd	nd	nd
Glyptocidaris	nd	nd	nd	nd
Patiria pectinifera	0	3	0	e
Peronella	nd	nd	nd	nd
Scaphechinus	nd	nd	nd	nd
Amphipholis	0	1	0	e
*All these assessments were made at mesenchyme blastula or mid-late blastula stage
**Defined as co-expression with foxa
